# Supplementary material for: Internal Validation of MaSTR™ Probabilistic Genotyping Software for the Interpretation of 2–5 Person Mixed DNA Profiles
Source: Genes (Basel). 2022 Aug 11;13(8):1429. doi: 10.3390/genes13081429 (PMC9408203; doi:10.3390/genes13081429)
Supplement: Supplementary file 1 [file genes-13-01429-s001.zip]

Archive with 1 entries (1 files):
- genes-1799783-supplementary.pdf
